# Supplementary material for: The Optimal Approach to Surgical Management of Goblet Cell Carcinoid of the Appendix: A Systematic Review
Source: Diagnostics (Basel). 2024 Aug 14;14(16):1773. doi: 10.3390/diagnostics14161773 (PMC11353492; doi:10.3390/diagnostics14161773)
Supplement: Supplementary file 1 [file diagnostics-14-01773-s001.zip]

Archive with 1 entries (1 files):
- diagnostics-3086872-supplementary.pdf
